# Supplementary material for: Association mapping of starch chain length distribution and amylose content in pea (Pisum sativum L.) using carbohydrate metabolism candidate genes
Source: BMC Plant Biol. 2017 Aug 1;17:132. doi: 10.1186/s12870-017-1080-9 (PMC5540500; doi:10.1186/s12870-017-1080-9)
Supplement: Supplementary file 1 — Pea single plant (PSP) accessions used for association mapping with Names and Collection Country from the USDA-ARS GRIN database (https://npgsweb.ars-grin.gov/gringlobal/search.aspx), r locus phenotype (1 = round, 0 = wrinkled seeded), % amylose and CLD mean molar peak area proportions for the Field2011 and GH2010 environments. (XLSX 136 kb) [file 12870_2017_1080_MOESM1_ESM.xlsx]

## Sheet: PSP, Source info, R, traits
Additional File 1: Pea single plant (PSP) accessions used for association mapping with Names, Collection Country, year received and collector or donor from the USDA-ARS GRIN database (https://www.ars-grin.gov), R locus phenotype (1=round seed, 0=wrinkled seed), subpopulation membership based on Q-hat values determined using STRUCTURE software, mean percent amylose and mean molar peak area proport…
							Mean amylose %, (95% confidence limits)		Mean peak area molar proportion, Field2011																																			Mean peak area molar proportion, GH2010
PSP Accession	Name	Collected from:	Year received	Collected or Donated by	R locus phenotype	Subpopulation	Glasshouse 2010	Field 2011	DP6_Field2011	DP7_Field2011	DP8_Field2011	DP9_Field2011	DP10_Field2011	DP11_Field2011	DP12_Field2011	DP13_Field2011	DP14_Field2011	DP15_Field2011	DP16_Field2011	DP17_Field2011	DP18_Field2011	DP19_Field2011	DP20_Field2011	DP21_Field2011	DP22_Field2011	DP23_Field2011	DP24_Field2011	DP25_Field2011	DP26_Field2011	DP27_Field2011	DP28_Field2011	DP29_Field2011	DP30_Field2011	DP31_Field2011	DP32_Field2011	DP33_Field2011	DP34_Field2011	DP35_Field2011	DP36_Field2011	DP37_Field2011	DP38_Field2011	DP39_Field2011	DP40_Field2011	DP6_GH2010	DP7_GH2010	DP8_GH2010	DP9_GH2010	DP10_GH2010	DP11_GH2010
PI109866	ARVEJAS VERDES	Venezuela	1935	WA Archer	1	1	39.04 (32.12, 46.44)	37.96 (34.83, 41.2)	0.0331	0.02897	0.01433	0.02402	0.04492	0.06325	0.07454	0.07652	0.07225	0.06702	0.06144	0.05554	0.04787	0.04297	0.03853	0.03472	0.03098	0.02761	0.02408	0.02089	0.01784	0.01549	0.01321	0.01125	0.009613	0.008218	0.007143	0.005938	0.005182	0.004689	0.004191	0.003818	0.003534	0.003396	0.002924	0.02645	0.02747	0.01416	0.02437	0.04477	0.06311
PI116844	MATTAR	Pakistan	1936	W Koeltz	1	2	35.44 (28.85, 42.64)	40.54 (37.32, 43.84)	0.0327	0.03072	0.01572	0.02548	0.04659	0.06417	0.07494	0.07682	0.07235	0.0672	0.06191	0.05578	0.04832	0.04295	0.03853	0.03458	0.0309	0.02697	0.02359	0.02022	0.01729	0.01465	0.01264	0.01075	0.00908	0.007655	0.006495	0.00562	0.004762	0.004281	0.003809	0.003443	0.00326	0.003139	0.002676	0.02642	0.0286	0.01482	0.02507	0.04607	0.06478
PI116944	Moshong	Afghanistan	1936	W Koeltz	1	3	41.3 (34.19, 48.79)	37.57 (34.45, 40.8)	0.02929	0.02783	0.01432	0.02426	0.04551	0.06449	0.0762	0.0788	0.07452	0.06906	0.06326	0.05681	0.04882	0.04325	0.03873	0.03488	0.03094	0.02693	0.02351	0.02006	0.0172	0.01452	0.01252	0.01066	0.008787	0.007547	0.006429	0.005573	0.004754	0.004344	0.003907	0.003512	0.003151	0.002989	0.002647	0.02532	0.02569	0.01304	0.02281	0.04344	0.06269
PI117264	No.215	Turkey	1936	AD Westhover	1	2	44.11 (36.82, 51.66)	38.62 (35.47, 41.88)	0.03073	0.02782	0.0138	0.02345	0.04427	0.06284	0.07452	0.07777	0.07377	0.06842	0.06298	0.05714	0.04982	0.04433	0.03951	0.03533	0.03128	0.02745	0.02346	0.02021	0.01724	0.0148	0.01269	0.01068	0.009103	0.007629	0.006561	0.005708	0.005009	0.004284	0.004088	0.003685	0.003467	0.003154	0.003024	0.02537	0.02549	0.01303	0.0229	0.04331	0.06263
PI117998	ERVILHA TORTA FLOR ROXA	Brazil	1936	WA Archer	1	2	33.5 (27.12, 40.56)	37.27 (34.16, 40.49)	0.03207	0.02852	0.01452	0.02425	0.0452	0.06329	0.07474	0.07693	0.07296	0.06781	0.06232	0.05608	0.04915	0.04387	0.03902	0.03498	0.03158	0.02763	0.02397	0.02086	0.01781	0.01523	0.01299	0.01119	0.009004	0.007911	0.006837	0.005699	0.004788	0.004339	0.004079	0.002468	0.002383	0.002832	0.0027	0.0248	0.02628	0.01373	0.02377	0.04388	0.06249
PI121352	No. 1891	India	1937	W Koeltz	1	2	38.88 (31.96, 46.27)	38.88 (35.71, 42.14)	0.0327	0.02919	0.01472	0.02458	0.04596	0.06432	0.07523	0.07735	0.07294	0.06758	0.06195	0.05568	0.04784	0.04265	0.03821	0.03432	0.03105	0.02526	0.02363	0.02037	0.01762	0.01514	0.01292	0.01106	0.009525	0.007858	0.006845	0.005963	0.005152	0.004572	0.004204	0.003736	0.003538	0.00336	0.00297	0.02701	0.02748	0.0142	0.02434	0.04527	0.06471
PI124478	Matar	Pakistan	1937	W Koeltz	1	2	42.41 (35.22, 49.92)	41.05 (37.81, 44.37)	0.03277	0.02929	0.01463	0.0245	0.04589	0.06459	0.07619	0.07862	0.07416	0.06861	0.06289	0.05693	0.04898	0.04344	0.03883	0.03477	0.03104	0.0269	0.02336	0.02015	0.01724	0.01449	0.01241	0.01047	0.008958	0.007728	0.00658	0.005422	0.004686	0.00384	0.002092	0.003006	0.001735	0.0023	0.002523	0.02496	0.0249	0.01263	0.02176	0.0414	0.06055
PI125840	Moshong	Afghanistan	1937	W Koeltz	1	3	39.44 (32.48, 46.86)	38.53 (35.37, 41.79)	0.02909	0.02651	0.01354	0.02263	0.04269	0.0608	0.07215	0.07519	0.07185	0.06721	0.06223	0.05657	0.04924	0.04426	0.03994	0.03607	0.03237	0.02858	0.02508	0.02176	0.01877	0.01611	0.01381	0.01183	0.010014	0.008546	0.00736	0.006265	0.005482	0.004907	0.004484	0.004182	0.0037	0.003558	0.003241	0.02935	0.02756	0.01404	0.02371	0.04437	0.06349
PI137118	CHINESE PURPLE	Canada	1940	McFayden Seed Company	1	2	29.09 (23.16, 35.83)	35.05 (32.03, 38.19)	0.02996	0.02818	0.01462	0.02462	0.04521	0.06285	0.07389	0.07597	0.07218	0.06684	0.06171	0.05588	0.04831	0.04328	0.03889	0.03528	0.03165	0.02799	0.02439	0.02114	0.0182	0.01556	0.01337	0.01133	0.009718	0.008236	0.007131	0.005898	0.005039	0.00471	0.004159	0.003946	0.00349	0.00342	0.002935	0.02596	0.02743	0.01462	0.02482	0.04547	0.06366
PI137119	GRAY'S	Canada	1940	McFayden Seed Company	1	2	40.48 (33.44, 47.94)	39.16 (35.99, 42.43)	0.03208	0.02932	0.01492	0.02509	0.04679	0.06552	0.07668	0.07917	0.07425	0.06849	0.0626	0.05639	0.04892	0.04312	0.03831	0.03429	0.03033	0.02631	0.02283	0.01949	0.01655	0.01404	0.01198	0.01017	0.008537	0.007309	0.006155	0.005464	0.004626	0.004094	0.003637	0.00339	0.003357	0.003104	0.002694	0.02484	0.0269	0.01434	0.02472	0.04534	0.06441
PI140298	No. 6618	Iran	1941	W Koeltz	1	2	33.34 (26.94, 40.43)	40.2 (36.99, 43.49)	0.03191	0.02949	0.0149	0.02486	0.04609	0.06403	0.07461	0.07667	0.07261	0.06735	0.06192	0.05586	0.04851	0.04317	0.0388	0.03494	0.03107	0.02728	0.02369	0.02043	0.01749	0.01495	0.01272	0.01084	0.00915	0.007798	0.006631	0.005717	0.004837	0.004328	0.004094	0.003629	0.003437	0.003279	0.002908	0.02408	0.02572	0.01353	0.02351	0.04387	0.06266
PI142775	ALBERGA	Mexico	1941	Mexico	1	2	38.86 (31.95, 46.25)	39 (35.83, 42.27)	0.03173	0.02866	0.01443	0.02411	0.04529	0.06338	0.07431	0.07686	0.07306	0.06777	0.06239	0.05663	0.04923	0.04399	0.03959	0.03554	0.03187	0.02342	0.02398	0.02073	0.01761	0.01519	0.01296	0.01105	0.009216	0.007692	0.006659	0.005818	0.00501	0.004561	0.003911	0.003682	0.003538	0.00318	0.002943	0.02606	0.02593	0.01321	0.02287	0.04328	0.06206
PI155109	G 12111	United States	1946	AH Easton	1	2	35.63 (28.99, 42.87)	37.69 (34.56, 40.92)	0.03208	0.02875	0.01471	0.02466	0.04598	0.06484	0.07635	0.07843	0.07369	0.06819	0.06235	0.05594	0.04808	0.04266	0.03838	0.0345	0.03088	0.02705	0.02351	0.02019	0.01734	0.01485	0.0125	0.01085	0.009022	0.007519	0.006486	0.005576	0.004787	0.004232	0.00368	0.003366	0.003187	0.002988	0.002396	0.02694	0.02849	0.01456	0.02494	0.04598	0.06526
PI156720	THIRTY-DAYS	Japan	1946	EB Coffman	1	2	38.92 (31.98, 46.34)	38.1 (34.97, 41.35)	0.03013	0.02767	0.01382	0.02366	0.04449	0.06313	0.07448	0.07748	0.07328	0.06799	0.06266	0.05675	0.04969	0.04431	0.03966	0.03547	0.03163	0.02775	0.02411	0.02074	0.01799	0.01517	0.01294	0.01083	0.00919	0.007835	0.00665	0.005528	0.004767	0.004424	0.003771	0.003394	0.003169	0.002986	0.002441	0.02582	0.02587	0.01329	0.02282	0.04316	0.06176
PI162909	L.P. NO. 4	Paraguay	1948	JL Stephens	1	2	37.8 (30.98, 45.15)	38.35 (35.21, 41.6)	0.03146	0.0288	0.01439	0.02424	0.0455	0.06397	0.07557	0.07824	0.07392	0.06835	0.06257	0.05656	0.04893	0.04347	0.03894	0.03474	0.03098	0.0271	0.02352	0.02021	0.01733	0.01472	0.01259	0.01071	0.008976	0.007658	0.006459	0.005515	0.004812	0.004106	0.003743	0.003305	0.003033	0.003098	0.00249	0.02728	0.02729	0.01375	0.02374	0.0447	0.06377
PI163129	Matar	India	1948	W Koeltz	1	2	40.35 (33.31, 47.81)	39.6 (36.42, 42.88)	0.03288	0.02989	0.01481	0.02487	0.04642	0.06468	0.0751	0.07739	0.0728	0.06725	0.06191	0.05597	0.04838	0.04312	0.03831	0.03465	0.03061	0.02701	0.02351	0.02017	0.01758	0.01473	0.01256	0.01075	0.009177	0.00763	0.006553	0.00575	0.004856	0.004337	0.00386	0.003496	0.003368	0.002986	0.002631	0.02363	0.02522	0.0128	0.02252	0.04239	0.06122
PI164182	Matar	India	1948	W Koeltz	1	2	42.06 (34.88, 49.6)	40.93 (37.7, 44.24)	0.03165	0.02816	0.01406	0.02368	0.0451	0.06414	0.07543	0.07797	0.07365	0.06827	0.06264	0.05658	0.04894	0.04348	0.03881	0.03495	0.0311	0.02718	0.02349	0.0203	0.01727	0.0148	0.01258	0.01066	0.00922	0.007798	0.006525	0.005698	0.004898	0.004305	0.003938	0.0035	0.003324	0.003238	0.002664	0.02756	0.02667	0.01329	0.02299	0.04369	0.06317
PI164548	Matar	India	1948	W Koeltz	1	2	42.43 (35.22, 49.98)	44.62 (41.3, 48)	0.03131	0.02814	0.01385	0.02323	0.04419	0.06278	0.0741	0.07708	0.07251	0.0675	0.06205	0.05617	0.04883	0.0436	0.0391	0.03518	0.03151	0.02775	0.02418	0.02075	0.01774	0.01535	0.01317	0.01118	0.009565	0.008136	0.007005	0.006049	0.005109	0.004668	0.004268	0.003871	0.003694	0.003343	0.003036	0.0249	0.02515	0.0127	0.02217	0.04245	0.06059
PI164971	No. 17	Turkey	1948	JR Harlan	1	2	36.09 (29.43, 43.33)	38.15 (35.01, 41.4)	0.02828	0.02619	0.01348	0.02306	0.04344	0.06155	0.07277	0.07565	0.07209	0.06741	0.0625	0.0571	0.05	0.04478	0.04013	0.03615	0.03235	0.02833	0.02468	0.02124	0.01833	0.01558	0.01322	0.01141	0.009642	0.008245	0.006927	0.006054	0.005302	0.004803	0.004356	0.004081	0.003833	0.003728	0.003286	0.02818	0.0294	0.01507	0.02601	0.04767	0.06677
PI166159	No. 9705	Nepal	1948	W Koeltz	1	3	39.6 (32.62, 47.03)	41.95 (38.7, 45.28)	0.03081	0.028	0.01434	0.0236	0.0438	0.06164	0.07309	0.07576	0.07201	0.0673	0.06206	0.05635	0.04879	0.04359	0.0393	0.03551	0.03179	0.02811	0.02439	0.02109	0.01819	0.01563	0.0134	0.01152	0.00979	0.008316	0.007137	0.00609	0.005392	0.004729	0.00432	0.003961	0.003574	0.003523	0.003106	0.02919	0.02758	0.01431	0.02394	0.04447	0.06285
PI169603	No. 2187	Turkey	1948	JR Harlan	1	2	40.79 (33.7, 48.28)	39.73 (36.53, 43.01)	0.03437	0.03087	0.01539	0.02564	0.04749	0.06621	0.07703	0.07904	0.07388	0.06816	0.06241	0.05594	0.04821	0.04254	0.03794	0.03394	0.0303	0.02638	0.02256	0.0194	0.01655	0.01415	0.01191	0.0101	0.008423	0.007088	0.006073	0.005151	0.004361	0.003846	0.003458	0.00307	0.002916	0.002783	0.002402	0.02784	0.02866	0.01503	0.0256	0.04668	0.06538
PI169608	BEZELYA YESIL	Turkey	1948	W Hartley	1	2	36.33 (29.64, 43.6)	36.45 (33.38, 39.64)	0.03159	0.02833	0.01432	0.02418	0.04564	0.06453	0.07598	0.07794	0.07348	0.06808	0.06258	0.05662	0.04913	0.0437	0.03895	0.03479	0.03099	0.02707	0.02338	0.02012	0.01704	0.01474	0.01247	0.01057	0.008881	0.00767	0.006569	0.005553	0.004736	0.004208	0.003762	0.00337	0.003309	0.003057	0.002676	0.02628	0.02553	0.01315	0.02297	0.04356	0.06284
PI171810	No. 6754	Turkey	1948	JR Harlan	1	2	36.52 (29.82, 43.78)	36.1 (33.04, 39.28)	0.03571	0.03017	0.01511	0.02511	0.04693	0.06529	0.07602	0.07804	0.07351	0.06808	0.06234	0.05591	0.04855	0.04313	0.03814	0.03405	0.03049	0.02656	0.02295	0.01977	0.01668	0.01416	0.01209	0.01028	0.008715	0.007344	0.006309	0.005297	0.004374	0.003915	0.003479	0.003287	0.003099	0.002547	0.002547	0.02834	0.02835	0.01486	0.02509	0.04569	0.0654
PI172339	MANSHOLT PLUK	Netherlands	1949	PK Woldijk	1	2	35.33 (28.75, 42.52)	38.24 (35.09, 41.48)	0.03207	0.02908	0.01503	0.02488	0.04637	0.06448	0.07534	0.07743	0.07278	0.06751	0.06181	0.05561	0.04797	0.04274	0.03835	0.03443	0.03106	0.02706	0.02359	0.02042	0.01744	0.01499	0.01284	0.01094	0.009252	0.007817	0.006594	0.005663	0.004883	0.004353	0.004033	0.003593	0.003309	0.003397	0.002892	0.02816	0.02756	0.01438	0.02418	0.04469	0.06331
PI173840	Matar	India	1949	W Koeltz	0	2	69.72 (62.92, 75.75)	65.22 (62.07, 68.24)	0.05392	0.041	0.02427	0.03153	0.04778	0.06302	0.06964	0.06732	0.06424	0.06017	0.0536	0.04642	0.03951	0.0368	0.03396	0.03143	0.02908	0.02587	0.02335	0.0211	0.01885	0.01659	0.0146	0.01301	0.011243	0.00981	0.008875	0.007933	0.006707	0.006082	0.005498	0.004865	0.004493	0.004201	0.003228	0.04425	0.03382	0.01958	0.02687	0.04394	0.06152
PI174320	SULTANI	Turkey	1949	JR Harlan	1	2	38.98 (32.04, 46.4)	35.58 (32.54, 38.74)	0.03179	0.02884	0.01465	0.02495	0.04656	0.06528	0.076	0.07841	0.07371	0.06846	0.06303	0.05689	0.04898	0.04332	0.03865	0.03451	0.03093	0.02674	0.0231	0.01991	0.01699	0.0143	0.01219	0.01032	0.008635	0.007191	0.006097	0.005334	0.00453	0.00389	0.003512	0.003289	0.003163	0.003098	0.002746	0.02424	0.02604	0.01377	0.02392	0.04415	0.06296
PI179450	No. 9747	Syria	1949	JR Harlan	1	2	38.82 (31.91, 46.2)	37.22 (34.12, 40.44)	0.03358	0.0297	0.01482	0.02481	0.04649	0.06511	0.07607	0.07813	0.07319	0.06768	0.06164	0.05556	0.04821	0.04285	0.03852	0.03444	0.03061	0.02699	0.02347	0.02	0.01727	0.01467	0.01252	0.0106	0.009047	0.007545	0.006537	0.005612	0.004663	0.004131	0.003747	0.003519	0.003283	0.00272	0.002272	0.02623	0.02686	0.01366	0.02366	0.04447	0.06303
PI179451	No. 9749	Syria	1949	JR Harlan	1	2	38.67 (31.77, 46.06)	35.24 (32.21, 38.39)	0.03229	0.02935	0.01464	0.02437	0.04519	0.06318	0.07367	0.0759	0.07175	0.06678	0.06166	0.05608	0.04884	0.04348	0.03895	0.03526	0.03137	0.0278	0.02408	0.02079	0.01788	0.01529	0.01311	0.0111	0.00943	0.007949	0.006796	0.005967	0.005098	0.004439	0.004079	0.003703	0.003427	0.003372	0.002926	0.02355	0.02519	0.01299	0.02272	0.04239	0.06064
PI179459	No. 10072	Turkey	1949	JR Harlan	1	2	40.67 (33.62, 48.13)	39.03 (34.58, 43.67)	0.03101	0.02924	0.01497	0.02466	0.04543	0.06473	0.0761	0.07868	0.07366	0.06774	0.06205	0.05597	0.04832	0.04283	0.03822	0.03432	0.03065	0.02693	0.02339	0.02009	0.01737	0.01493	0.01262	0.01085	0.009125	0.00779	0.006586	0.005669	0.00493	0.004266	0.004025	0.003744	0.003293	0.003355	0.002484	0.01735	0.01846	0.00976	0.01696	0.04889	0.06881
PI179970	Matar	India	1949	W Koeltz	0	2	64.39 (57.16, 71.01)	59.96 (56.67, 63.16)	0.05787	0.04479	0.02684	0.03377	0.05005	0.06472	0.07089	0.0679	0.06436	0.05975	0.05309	0.04512	0.03744	0.03494	0.03243	0.02997	0.02789	0.02482	0.02251	0.02008	0.01808	0.01621	0.01432	0.0125	0.010963	0.009852	0.008489	0.00763	0.00651	0.005723	0.005158	0.004359	0.004139	0.003686	0.003145	0.03772	0.02924	0.01754	0.0249	0.04178	0.05988
PI180329	Watana	India	1949	W Koeltz	1	1	37.86 (30.98, 45.25)	35.46 (32.42, 38.62)	0.02997	0.02835	0.01442	0.02427	0.04536	0.06336	0.07465	0.07732	0.07307	0.06783	0.06263	0.05676	0.04932	0.04395	0.03921	0.03531	0.03151	0.02741	0.02376	0.02041	0.01748	0.01494	0.01266	0.01075	0.009148	0.007783	0.00652	0.005614	0.004913	0.004407	0.004009	0.003543	0.003336	0.003272	0.002733	0.02811	0.02708	0.01396	0.02359	0.04413	0.06264
PI180693	HOHENHEIMER PINK-FLOWERED	Germany	1949	Biparte Control Office	1	1	33.53 (27.11, 40.62)	35.71 (32.67, 38.88)	0.03521	0.031	0.01524	0.02503	0.04628	0.0638	0.07437	0.0764	0.07168	0.06631	0.06115	0.05491	0.04722	0.04245	0.0381	0.03436	0.03115	0.02721	0.02375	0.02059	0.01767	0.01522	0.01297	0.01111	0.009363	0.007949	0.006844	0.005875	0.005033	0.004505	0.003992	0.003772	0.003501	0.003311	0.002689	0.02786	0.0297	0.01548	0.02494	0.04477	0.06352
PI180696	MAHNDORFER VIKTORIA	Germany	1949	Biparte Control Office	1	2	35.28 (28.69, 42.48)	38.59 (35.43, 41.84)	0.03565	0.03073	0.01563	0.02579	0.04713	0.06493	0.07543	0.07714	0.07278	0.06707	0.0615	0.05565	0.048	0.04264	0.03785	0.03384	0.03038	0.02653	0.02321	0.01987	0.01706	0.01447	0.0124	0.0104	0.009082	0.007563	0.006244	0.005406	0.004651	0.004412	0.003959	0.003559	0.003409	0.00311	0.002527	0.03107	0.02899	0.015	0.02531	0.04651	0.06519
PI181799	No. 9901	Lebanon	1949	JR Harlan	0	2	59.41 (51.96, 66.46)	59.67 (55, 64.18)	0.05447	0.03954	0.02285	0.0297	0.04666	0.06288	0.07036	0.06722	0.06446	0.06026	0.0531	0.04541	0.0383	0.03605	0.03338	0.03127	0.02898	0.02625	0.02394	0.02142	0.01908	0.01736	0.01523	0.01343	0.012058	0.010566	0.009465	0.008187	0.00733	0.006428	0.005829	0.005392	0.004835	0.004469	0.003846	0.03671	0.02726	0.01576	0.02284	0.03992	0.05943
PI181801	No. 9922	Syria	1949	JR Harlan	1	2	35.72 (29.1, 42.94)	35.53 (32.49, 38.69)	0.02998	0.02923	0.01534	0.0256	0.04684	0.06438	0.07481	0.0765	0.07223	0.06722	0.06176	0.05585	0.04815	0.04278	0.03856	0.03475	0.03134	0.02745	0.02378	0.02051	0.01765	0.01513	0.01281	0.01093	0.009206	0.007775	0.006576	0.005719	0.004936	0.004485	0.004084	0.003681	0.003486	0.00341	0.003049	0.02568	0.02843	0.01527	0.02615	0.0472	0.06533
PI184128	No. 304	Serbia	1949	J Kovacevic	1	1	38.51 (31.63, 45.89)	39.98 (36.78, 43.27)	0.03098	0.02792	0.014	0.0236	0.04449	0.06261	0.07374	0.07634	0.07228	0.06722	0.06215	0.05638	0.04918	0.04397	0.03929	0.03533	0.03162	0.02787	0.02421	0.02089	0.01782	0.01527	0.01307	0.01116	0.009498	0.008125	0.006871	0.005981	0.005157	0.004722	0.004145	0.003848	0.003586	0.003518	0.003157	0.0261	0.02725	0.014	0.02402	0.04453	0.06239
PI184130	No. 309	Serbia	1949	J Kovacevic	1	1	35.43 (28.84, 42.62)	37.2 (34.09, 40.41)	0.03313	0.0292	0.01483	0.02434	0.04556	0.06356	0.07449	0.07656	0.0724	0.06742	0.06203	0.05585	0.04815	0.04272	0.0384	0.03458	0.031	0.02728	0.02368	0.0204	0.01757	0.01506	0.01287	0.01109	0.009418	0.008047	0.006853	0.005903	0.005175	0.004578	0.004198	0.003791	0.00359	0.003371	0.002906	0.02736	0.0291	0.01552	0.0262	0.04752	0.06666
PI184784	G 1774	Guinea	1949	JT Baldwin	1	2	34.6 (28.06, 41.77)	37.31 (34.2, 40.53)	0.0302	0.02921	0.01531	0.02573	0.04729	0.06556	0.07642	0.07783	0.07333	0.06769	0.06203	0.05565	0.04727	0.04227	0.03798	0.03441	0.03084	0.0269	0.02339	0.02021	0.01717	0.01472	0.01264	0.01063	0.009077	0.007811	0.006558	0.005723	0.004914	0.004329	0.004038	0.003488	0.003392	0.003255	0.002739	0.02337	0.02543	0.01365	0.02368	0.04396	0.06247
PI188698	G 7184	Nigeria	1950	Unnamed	1	2	30.78 (24.64, 37.69)	38.89 (35.72, 42.15)	0.03247	0.02807	0.01384	0.02363	0.04491	0.06345	0.07456	0.07721	0.07315	0.0679	0.06245	0.05658	0.04905	0.0437	0.03892	0.03498	0.03131	0.02728	0.02353	0.02058	0.01753	0.0151	0.01299	0.01092	0.009024	0.007818	0.006709	0.005832	0.004767	0.004316	0.004103	0.003533	0.003412	0.003595	0.002774	0.02697	0.02715	0.01368	0.02355	0.04414	0.06351
PI193584	No. 8696	Ethiopia	1951	WA Archer	1	2	34.97 (28.42, 42.15)	37.96 (34.83, 41.2)	0.02936	0.02722	0.0136	0.02305	0.04357	0.06147	0.07281	0.07577	0.07222	0.06725	0.06185	0.05632	0.04914	0.04399	0.03953	0.03568	0.03221	0.02834	0.02477	0.02145	0.01859	0.01574	0.01354	0.01175	0.009924	0.008347	0.007267	0.006222	0.005432	0.004854	0.004316	0.003841	0.003625	0.003768	0.003178	0.02651	0.02685	0.01371	0.02334	0.04368	0.06269
PI193590	No. 8736	Ethiopia	1951	WA Archer	1	2	33.53 (27.12, 40.6)	39.71 (36.52, 42.99)	0.03287	0.02853	0.01408	0.02363	0.04443	0.0627	0.07334	0.07601	0.07197	0.06674	0.06181	0.05591	0.04882	0.04357	0.03898	0.03516	0.0315	0.02777	0.02401	0.02091	0.01801	0.01543	0.01322	0.01131	0.009847	0.008207	0.006978	0.006061	0.005302	0.004639	0.004187	0.003948	0.003584	0.00352	0.003016	0.02807	0.02759	0.01392	0.0238	0.04463	0.06399
PI195020	No. 9292	Ethiopia	1951	WA Archer	1	2	37.26 (30.49, 44.58)	37.22 (34.12, 40.44)	0.03039	0.02699	0.01359	0.02304	0.04364	0.06172	0.07354	0.07619	0.07254	0.06828	0.06267	0.05695	0.04937	0.04403	0.03942	0.03555	0.03165	0.02789	0.02431	0.02091	0.01796	0.01543	0.01326	0.01132	0.009522	0.008112	0.007011	0.006102	0.005334	0.004798	0.004252	0.003857	0.003698	0.003552	0.003105	0.02241	0.02462	0.01283	0.02249	0.04222	0.06109
PI195404	QUEZALTENANGO	Guatemala	1951	OM Norvell	1	2	35.16 (28.59, 42.34)	37.05 (32.71, 41.62)	0.03232	0.02992	0.01534	0.0256	0.04706	0.06528	0.07488	0.07686	0.07214	0.06633	0.06145	0.0558	0.04843	0.04319	0.03858	0.03451	0.03083	0.02706	0.02328	0.02008	0.01716	0.01478	0.01254	0.01052	0.009013	0.007601	0.006558	0.005652	0.004941	0.004341	0.003998	0.003684	0.003597	0.003548	0.003125	0.02551	0.02749	0.01457	0.02523	0.04595	0.0648
PI195631	No. 9886	Ethiopia	1951	WA Archer	1	2	32.77 (26.44, 39.79)	37.68 (34.56, 40.91)	0.04922	0.05279	0.02317	0.02942	0.04654	0.06108	0.07741	0.0744	0.06536	0.05904	0.05497	0.05072	0.04502	0.04073	0.03622	0.0322	0.0289	0.0255	0.02234	0.01946	0.01656	0.01421	0.01203	0.0102	0.008807	0.00747	0.006165	0.005438	0.004674	0.004166	0.003748	0.003371	0.003079	0.00291	0.002689	0.02566	0.02688	0.01395	0.02393	0.04418	0.06323
PI197044	No. 3005	Honduras	1951	OM Norvell	1	2	38.14 (31.29, 45.49)	38.18 (35.03, 41.42)	0.03116	0.02904	0.01488	0.02489	0.04609	0.06404	0.07485	0.07698	0.07267	0.06719	0.06206	0.05615	0.04883	0.04358	0.03901	0.03498	0.03119	0.0273	0.02364	0.0205	0.01745	0.01485	0.01266	0.01078	0.009092	0.007638	0.006444	0.005635	0.004839	0.004373	0.003957	0.00365	0.003334	0.003334	0.002943	0.02676	0.02737	0.01434	0.02451	0.04571	0.06507
PI197990	VINCO	Netherlands	1951	Poulruchten Studie	1	2	30.11 (24.02, 37)	34.46 (31.47, 37.59)	0.03266	0.03123	0.01604	0.02626	0.04783	0.06548	0.07584	0.07756	0.07299	0.06743	0.06174	0.05585	0.04801	0.04273	0.03821	0.03439	0.03042	0.02474	0.02288	0.01978	0.01698	0.01433	0.01242	0.01047	0.008845	0.007489	0.006429	0.00549	0.004695	0.004237	0.003866	0.003522	0.003279	0.003183	0.002689	0.02334	0.02662	0.01417	0.02431	0.04415	0.06067
PI198072	BRIOART	Sweden	1951	EE Rodemacher	1	1	35.08 (28.52, 42.25)	35.66 (32.62, 38.83)	0.03287	0.02887	0.01438	0.02394	0.04487	0.06327	0.07457	0.07722	0.07298	0.06789	0.06237	0.0563	0.04859	0.04323	0.03874	0.03489	0.0312	0.02728	0.02353	0.02042	0.01759	0.01483	0.01282	0.01095	0.009252	0.007876	0.006797	0.005716	0.005014	0.004479	0.004076	0.003622	0.003492	0.003276	0.002792	0.02718	0.02756	0.01418	0.02403	0.04455	0.06322
PI198074	GORSDAGSART III	Sweden	1951	EE Rodemacher	1	1	42.62 (35.42, 50.14)	39.39 (36.2, 42.67)	0.03176	0.02864	0.01432	0.02407	0.04521	0.06363	0.07469	0.07747	0.07326	0.06775	0.06219	0.05617	0.04863	0.04336	0.03898	0.03514	0.03141	0.02741	0.024	0.02064	0.01768	0.01509	0.01292	0.01098	0.009261	0.00792	0.006666	0.005715	0.004885	0.004183	0.003834	0.003283	0.003054	0.003112	0.002704	0.02679	0.02738	0.01393	0.02385	0.04444	0.06336
PI203064	G 6820	Finland	1952	Central Experiment Station of Finland	1	2	35.85 (29.21, 43.07)	37.28 (34.17, 40.5)	0.03478	0.03077	0.01523	0.02496	0.04632	0.06416	0.07513	0.07682	0.07264	0.06712	0.06139	0.05524	0.04767	0.04238	0.03801	0.03423	0.03064	0.02678	0.02347	0.02039	0.01737	0.01492	0.0127	0.01098	0.009283	0.007934	0.006764	0.005688	0.005202	0.004185	0.003936	0.003683	0.003331	0.003223	0.002674	0.02553	0.02676	0.01373	0.02362	0.04371	0.06189
PI203066	G 6822	Finland	1952	Central Experiment Station of Finland	1	1	35.27 (28.7, 42.45)	37.85 (34.72, 41.09)	0.03446	0.03104	0.01561	0.02543	0.04719	0.06546	0.0762	0.07782	0.07308	0.06719	0.0615	0.05539	0.04762	0.04227	0.03786	0.03398	0.03051	0.02665	0.02306	0.02001	0.01704	0.01476	0.01239	0.01043	0.008948	0.007632	0.006532	0.005488	0.004875	0.004267	0.003875	0.003238	0.003209	0.002554	0.0024	0.02824	0.0292	0.01497	0.02521	0.04598	0.06478
PI203067	G 6823	Finland	1952	Central Experiment Station of Finland	1	1	36.2 (29.51, 43.48)	35.57 (32.52, 38.74)	0.03403	0.0306	0.01541	0.02533	0.04652	0.06443	0.07488	0.07621	0.07171	0.06639	0.06106	0.05498	0.04772	0.04257	0.03809	0.03443	0.03075	0.02704	0.0235	0.02028	0.01746	0.01508	0.01285	0.01088	0.009333	0.007955	0.006906	0.005954	0.005189	0.00457	0.004117	0.003766	0.003561	0.003472	0.00298	0.02932	0.0296	0.01538	0.02586	0.04607	0.06178
PI203069	G 6825	Finland	1952	Central Experiment Station of Finland	1	1	43.56 (36.31, 51.1)	42.99 (39.7, 46.33)	0.03302	0.02847	0.01404	0.02337	0.04398	0.06243	0.07378	0.07704	0.07303	0.06819	0.06268	0.05687	0.04949	0.04406	0.03928	0.03511	0.03117	0.02721	0.02379	0.02045	0.01754	0.01495	0.01293	0.01099	0.009283	0.007888	0.006694	0.005802	0.005101	0.004454	0.004032	0.003666	0.003365	0.003111	0.002716	0.02631	0.02685	0.01378	0.02338	0.0431	0.06147
PI204306	DUNN	Australia	1952	FH Brunning Proprietary Ltd	1	1	35.46 (28.87, 42.66)	36.03 (32.97, 39.21)	0.03538	0.03026	0.01473	0.02468	0.04629	0.0646	0.07615	0.07792	0.07323	0.0676	0.06172	0.05579	0.0482	0.04284	0.03819	0.03446	0.03066	0.02678	0.02311	0.02008	0.01705	0.01472	0.01249	0.01052	0.008916	0.007567	0.006462	0.005664	0.004724	0.004114	0.003871	0.003174	0.002908	0.002587	0.002565	0.02893	0.02799	0.0141	0.02391	0.04501	0.06401
PI206838	EVERBEARING	United States	1953	DN Shoemaker	0	2	59.24 (51.78, 66.3)	64.22 (61.05, 67.27)	0.05412	0.04569	0.02863	0.03549	0.05038	0.06306	0.06936	0.06627	0.06349	0.0596	0.05329	0.04552	0.03814	0.03536	0.03271	0.03051	0.02812	0.02539	0.02281	0.02041	0.01824	0.01607	0.01428	0.01267	0.011033	0.009815	0.008597	0.007581	0.00657	0.005825	0.005222	0.004433	0.004277	0.003918	0.003124	0.03304	0.02935	0.01766	0.02585	0.04321	0.06133
PI206861	CARTERS MARKET GARDENER	United States	1953	DN Shoemaker	0	2	67.24 (60.26, 73.54)	69.33 (66.32, 72.18)	0.05116	0.03981	0.02313	0.03074	0.04785	0.06324	0.07087	0.06797	0.06537	0.06111	0.05419	0.0462	0.03859	0.03615	0.03346	0.03139	0.02912	0.02528	0.02381	0.02135	0.01901	0.01664	0.0152	0.01348	0.011756	0.010181	0.009068	0.008046	0.007113	0.006107	0.005467	0.005054	0.004649	0.00407	0.003384	0.03521	0.02758	0.01581	0.02259	0.03838	0.05632
PI207508	No. 12616	Afghanistan	1953	HS Gentry	1	3	30.4 (24.26, 37.34)	41.75 (38.5, 45.08)	0.03087	0.0283	0.01414	0.02394	0.04512	0.06382	0.07514	0.07787	0.07345	0.06812	0.06252	0.05656	0.04881	0.04324	0.03886	0.03499	0.0312	0.02734	0.0236	0.02047	0.01765	0.0149	0.01274	0.01091	0.009208	0.00782	0.006621	0.005741	0.004922	0.004323	0.003975	0.003689	0.003383	0.003254	0.002493	0.02489	0.02554	0.01288	0.02241	0.04256	0.06211
PI209507	No. 3843	Costa Rica	1953	OM Norvell	1	2	35.19 (28.63, 42.37)	36.1 (33.04, 39.28)	0.03148	0.0293	0.01497	0.02509	0.0465	0.06466	0.07499	0.07751	0.07289	0.06779	0.06228	0.05662	0.04912	0.04365	0.03888	0.03492	0.03105	0.02708	0.02346	0.02019	0.01716	0.01449	0.01232	0.01044	0.008813	0.007384	0.006353	0.005408	0.004716	0.004144	0.003799	0.003385	0.003215	0.00321	0.002728	0.02446	0.02636	0.01384	0.02397	0.04434	0.06279
PI210558	No. S-653	China	1953	University of Wisconsin	1	1	38.72 (31.81, 46.12)	37.56 (34.44, 40.78)	0.0329	0.02939	0.01467	0.02473	0.04629	0.06527	0.07622	0.07846	0.07361	0.06778	0.06202	0.05584	0.04762	0.04256	0.03792	0.03427	0.03057	0.02677	0.02331	0.02004	0.01707	0.01465	0.01255	0.01069	0.008995	0.007698	0.006459	0.005691	0.004797	0.00418	0.003895	0.003554	0.00325	0.003634	0.002642	0.0286	0.02703	0.01367	0.02361	0.04479	0.06452
PI210561	No. S-688	Former Soviet Union	1953	University of Wisconsin	0	2	61.61 (54.22, 68.5)	56.65 (53.3, 59.94)	0.05051	0.03792	0.02191	0.02932	0.04675	0.06318	0.07028	0.06832	0.06488	0.06063	0.05402	0.04655	0.03941	0.03687	0.03412	0.03153	0.0292	0.02635	0.02402	0.0216	0.01935	0.01719	0.01535	0.01366	0.011955	0.010453	0.009323	0.008257	0.007239	0.006344	0.005899	0.005175	0.004663	0.004332	0.00345	0.03553	0.02905	0.01702	0.0249	0.04263	0.06118
PI210568	KELINA	Finland	1953	University of Wisconsin	1	1	37.26 (30.49, 44.58)	37.5 (34.38, 40.72)	0.03336	0.03034	0.01527	0.02534	0.04669	0.06525	0.07593	0.07785	0.07311	0.06774	0.06205	0.05577	0.04793	0.0427	0.0383	0.0343	0.03052	0.02701	0.0232	0.01979	0.01715	0.01451	0.01248	0.0106	0.008931	0.007564	0.006365	0.00547	0.004832	0.004127	0.003656	0.003353	0.003156	0.003043	0.002295	0.0285	0.03003	0.01528	0.02598	0.0475	0.06648
PI210569	SIVIKKA	Finland	1953	University of Wisconsin	1	1	31.11 (24.96, 38)	38.55 (35.4, 41.8)	0.03106	0.0286	0.01462	0.02467	0.04604	0.06446	0.07553	0.07771	0.07317	0.06769	0.06205	0.05601	0.04836	0.04323	0.03849	0.03472	0.03127	0.02719	0.02357	0.02028	0.01735	0.01482	0.01284	0.01076	0.009065	0.007812	0.006522	0.005729	0.005107	0.00424	0.003883	0.003624	0.003354	0.003317	0.002867	0.02509	0.02593	0.01338	0.02307	0.04312	0.06192
PI210571	FLO	Finland	1953	University of Wisconsin	1	1	41.61 (34.48, 49.11)	41.87 (38.61, 45.2)	0.03467	0.03009	0.01503	0.02464	0.04578	0.06376	0.07411	0.07695	0.07256	0.06695	0.06164	0.05592	0.04878	0.0436	0.03875	0.03479	0.03084	0.02696	0.02371	0.02034	0.01725	0.01475	0.01275	0.01085	0.00921	0.007814	0.006452	0.00566	0.004929	0.004285	0.003928	0.003327	0.00306	0.003038	0.002809	0.02575	0.0261	0.01343	0.02301	0.04293	0.06151
PI210583	ROGERS ACE	United States	1953	University of Wisconsin	0	2	60.57 (53.06, 67.6)	60.79 (57.52, 63.96)	0.05546	0.04411	0.02912	0.03493	0.04908	0.06337	0.06984	0.0673	0.06417	0.05953	0.05301	0.04556	0.03793	0.03524	0.03214	0.03003	0.02765	0.02486	0.02265	0.02032	0.01843	0.01636	0.0143	0.01277	0.011509	0.009844	0.008862	0.007554	0.006696	0.006105	0.005568	0.004922	0.004365	0.004391	0.002026	0.04188	0.03431	0.02247	0.02962	0.04573	0.06299
PI212031	No. 4	Iran	1953	Office of Agricultural Attache - Iran	1	2	41.55 (34.43, 49.05)	38.98 (35.81, 42.24)	0.03313	0.0288	0.01432	0.02423	0.04559	0.06456	0.07606	0.07837	0.07374	0.06836	0.06254	0.05646	0.04894	0.04334	0.03862	0.03443	0.03082	0.02676	0.02329	0.02002	0.01707	0.01453	0.01247	0.01044	0.008836	0.00742	0.006319	0.005478	0.004705	0.00424	0.003823	0.003398	0.003152	0.003084	0.002652	0.02891	0.02812	0.0143	0.02454	0.04557	0.06489
PI212917	VATANA MATAR	India	1954	HS Gentry	1	2	39.03 (32.1, 46.45)	37.4 (34.29, 40.63)	0.03132	0.0282	0.01416	0.02388	0.04498	0.06301	0.07426	0.07691	0.0731	0.06797	0.0624	0.0563	0.04865	0.04328	0.03878	0.03504	0.03145	0.02759	0.02394	0.02053	0.01771	0.01516	0.01294	0.01117	0.009279	0.007998	0.006886	0.005864	0.005112	0.004515	0.00407	0.003758	0.003506	0.003301	0.002971	0.02629	0.02752	0.01398	0.02424	0.04481	0.0637
PI257244	TUNG HAUN	China	1959	Office of Agricultural Attache - Bangkok	1	2	42.12 (34.93, 49.67)	39.14 (35.96, 42.4)	0.03124	0.0285	0.01443	0.02441	0.04601	0.06483	0.07588	0.0784	0.07386	0.06816	0.06263	0.05654	0.04911	0.04347	0.03873	0.03464	0.03061	0.02675	0.02296	0.01994	0.01714	0.01457	0.01225	0.01047	0.008879	0.007531	0.006499	0.005568	0.004833	0.004334	0.00402	0.003411	0.0032	0.003341	0.002866	0.02408	0.02527	0.01302	0.02284	0.04246	0.06131
PI257592	G 9173	Ethiopia	1959	Imperial College of Agriculture - Addis Ababa	1	2	39.92 (32.92, 47.35)	39.84 (36.64, 43.12)	0.03305	0.02824	0.01395	0.0234	0.04442	0.06342	0.07448	0.07731	0.07377	0.06897	0.06406	0.05852	0.05096	0.04499	0.04034	0.03582	0.03154	0.0271	0.02334	0.01995	0.01665	0.01422	0.01221	0.01023	0.008659	0.007317	0.00621	0.005421	0.004489	0.004171	0.003568	0.00339	0.002148	0.001899	0.001794	0.02876	0.02802	0.01396	0.02412	0.04554	0.06567
PI261624	Col. No. D-45	Spain	1959	EW Davis	1	2	27.57 (19.87, 36.88)	38.28 (35.14, 41.53)	0.03085	0.02872	0.01459	0.02457	0.04586	0.06442	0.07573	0.07814	0.07376	0.06842	0.06234	0.05631	0.04859	0.04332	0.03872	0.03478	0.0311	0.027	0.02341	0.02032	0.01741	0.01477	0.01271	0.01066	0.009036	0.007694	0.006448	0.005442	0.00472	0.00432	0.003873	0.003458	0.003252	0.00261	0.002655	0.03196	0.02979	0.01479	0.02491	0.04682	0.06654
PI263027	MANGETOUT CORNE DE BELEIR	France	1960	EW Davis	1	2	42.42 (35.24, 49.93)	38.94 (35.78, 42.21)	0.03078	0.02903	0.01503	0.02511	0.04608	0.06363	0.07421	0.07577	0.07153	0.06647	0.06135	0.05548	0.04807	0.0431	0.03885	0.03532	0.03184	0.028	0.02448	0.02101	0.01819	0.01542	0.01325	0.01131	0.009559	0.007994	0.007106	0.005865	0.005055	0.004499	0.003225	0.003732	0.003662	0.003468	0.00253	0.02366	0.02622	0.0142	0.02451	0.0444	0.06084
PI269782	Aa92	United Kingdom	1960	Unilever Ltd	1	2	38.23 (31.35, 45.62)	36.88 (33.78, 40.08)	0.03502	0.031	0.01551	0.0258	0.04763	0.06655	0.07743	0.0794	0.0744	0.06853	0.06268	0.05628	0.04839	0.04264	0.03781	0.03355	0.02962	0.02585	0.0223	0.01899	0.01601	0.01379	0.01152	0.00985	0.008352	0.006974	0.005995	0.004916	0.004359	0.003877	0.003491	0.003317	0.002899	0.002708	0.002556	0.0237	0.02498	0.01295	0.02253	0.04222	0.0607
PI269798	Aa108	United Kingdom	1960	Unilever Ltd	1	2	37.37 (30.56, 44.71)	38.54 (35.39, 41.8)	0.03267	0.02827	0.014	0.0234	0.04438	0.06297	0.07401	0.07687	0.07258	0.06745	0.0622	0.05634	0.04898	0.04366	0.03923	0.03536	0.03168	0.02778	0.02407	0.02076	0.01787	0.01522	0.01303	0.01099	0.009451	0.008037	0.006815	0.005913	0.00503	0.004427	0.003986	0.003489	0.003169	0.003226	0.002697	0.02519	0.02561	0.01301	0.02247	0.04256	0.0617
PI269821	WILLIAM MASSEY, LINE 3	United Kingdom	1960	Unilever Ltd	0	2	63.05 (55.76, 69.79)	61.38 (58.12, 64.54)	0.06146	0.0464	0.02853	0.03513	0.05118	0.06551	0.07218	0.06876	0.06542	0.06021	0.05332	0.04536	0.0385	0.03559	0.03227	0.02958	0.02711	0.02426	0.02153	0.01932	0.01709	0.01496	0.01301	0.01163	0.010015	0.008801	0.007356	0.006481	0.005716	0.005097	0.004545	0.003994	0.003551	0.003644	0.002503	0.04412	0.03569	0.02065	0.02876	0.04651	0.06345
PI269825	Aa175	United Kingdom	1960	Unilever Ltd	1	2	36.04 (29.35, 43.32)	41.23 (38, 44.55)	0.03552	0.02999	0.01501	0.02479	0.04647	0.06547	0.07662	0.07888	0.07431	0.06879	0.06272	0.05612	0.04825	0.04261	0.03793	0.03385	0.02997	0.02632	0.02264	0.01955	0.01673	0.01421	0.01207	0.0102	0.008639	0.007447	0.006186	0.005308	0.004619	0.004014	0.003766	0.003239	0.002938	0.002815	0.002023	0.02514	0.02593	0.01355	0.02333	0.04394	0.06327
PI270536	G 16703	Denmark	1961	Universitets Botaniske Have	1	1	37.5 (30.69, 44.83)	37.51 (34.39, 40.73)	0.03032	0.02753	0.01388	0.02321	0.0436	0.06171	0.07262	0.07556	0.07212	0.06716	0.06223	0.05656	0.04932	0.04407	0.03958	0.03579	0.03192	0.02821	0.02443	0.02113	0.01821	0.01559	0.01328	0.01151	0.009758	0.008368	0.00712	0.006213	0.005337	0.004785	0.004359	0.00405	0.003714	0.003607	0.003147	0.02444	0.02665	0.01394	0.02413	0.04434	0.06317
PI271035	HINDUKUSCH	Sweden	1961	Weibullsholm Plant Breeding Institute	1	2	38.18 (31.32, 45.55)	37.69 (34.57, 40.92)	0.03201	0.02814	0.0139	0.02369	0.04503	0.06406	0.0757	0.07828	0.07373	0.06842	0.06284	0.05671	0.04885	0.04369	0.0389	0.03483	0.03124	0.02731	0.02375	0.02027	0.01755	0.01494	0.01272	0.01067	0.009105	0.007515	0.006452	0.00543	0.004778	0.004297	0.003797	0.003358	0.002949	0.002874	0.002231	0.02758	0.02729	0.0141	0.02413	0.04514	0.06397
PI272204	HODINGER FUTTERERBSE	Germany	1961	Leibniz-Inst fur Pflanzengenetik und Kulturpflanzenforschung	1	2	32.14 (25.87, 39.12)	36.29 (33.22, 39.48)	0.03189	0.02922	0.01489	0.02506	0.04643	0.06473	0.07571	0.07727	0.07279	0.06751	0.06206	0.05579	0.04778	0.04272	0.03843	0.03463	0.03084	0.0273	0.02359	0.02043	0.0175	0.01494	0.01283	0.01086	0.009109	0.007677	0.006604	0.005756	0.004781	0.004286	0.003824	0.003498	0.003339	0.003274	0.002661	0.02376	0.02638	0.01399	0.02422	0.04458	0.06294
PI272218	POPULATION	Poland	1961	Leibniz-Inst fur Pflanzengenetik und Kulturpflanzenforschung	1	1	36.04 (29.39, 43.28)	37.51 (34.39, 40.73)	0.03454	0.03041	0.01505	0.02488	0.04649	0.06521	0.07556	0.07784	0.07339	0.06767	0.06188	0.05584	0.04839	0.04293	0.03825	0.03418	0.03046	0.02673	0.02306	0.0197	0.01695	0.0145	0.01226	0.01054	0.008834	0.007501	0.006456	0.005516	0.004784	0.004196	0.003795	0.003387	0.003169	0.003048	0.002589	0.02729	0.02659	0.01324	0.02273	0.04292	0.06194
PI273605	G 11058	Ecuador	1961	Office of Agricultural Attache	1	2	30.46 (24.4, 37.29)	37.88 (34.75, 41.12)	0.05432	0.04066	0.0229	0.03078	0.04885	0.06587	0.07274	0.07044	0.06661	0.06151	0.05469	0.04712	0.03975	0.037	0.03368	0.03132	0.02873	0.02567	0.02274	0.02051	0.01815	0.01613	0.01397	0.01231	0.010541	0.009568	0.007942	0.006878	0.006123	0.005016	0.004841	0.003809	0.003656	0.002767	0.002404	0.03766	0.02996	0.0173	0.02534	0.04271	0.06098
PI279825	FOLI NO. 2	Germany	1962	Max Planck Institute of Plant Breeding	0	2	60.81 (53.4, 67.76)	59.27 (55.96, 62.49)	0.03028	0.02762	0.01387	0.02335	0.04369	0.06163	0.07325	0.07604	0.07221	0.06713	0.06206	0.05636	0.04891	0.04382	0.03935	0.03557	0.03207	0.02804	0.02441	0.02137	0.01814	0.01564	0.01351	0.0115	0.009731	0.008372	0.007192	0.006091	0.005312	0.004742	0.004309	0.003857	0.003725	0.003619	0.003238	0.02605	0.02661	0.0137	0.02356	0.04373	0.06237
PI280611	AMPLISSIMO VIKTORIA UKRAINSKAYA	Ukraine	1962	N.I. Vavilov Research Institute of Plant Industry	1	2	34.16 (27.68, 41.28)	40.27 (37.06, 43.57)	0.0348	0.02956	0.01483	0.02489	0.04631	0.06519	0.07601	0.07846	0.07374	0.06788	0.06242	0.05666	0.0494	0.04382	0.03897	0.03495	0.03109	0.02723	0.02354	0.02023	0.01741	0.0146	0.01241	0.01054	0.008967	0.007331	0.006241	0.004654	0.003772	0.003072	0.00282	0.002426	0.00194	0.002018	0.001809	0.02658	0.02617	0.01345	0.02333	0.04263	0.05879
PI280616	AMPLISSIMO ZAZERSKIJ	Former Soviet Union	1962	N.I. Vavilov Research Institute of Plant Industry	1	1	36.19 (29.52, 43.44)	38.25 (35.1, 41.49)	0.03274	0.03035	0.01564	0.02588	0.04761	0.06612	0.07695	0.07873	0.07409	0.06828	0.06226	0.05601	0.04822	0.04268	0.03786	0.03395	0.03013	0.02606	0.02257	0.01941	0.01639	0.01403	0.01191	0.00997	0.008484	0.007099	0.006174	0.005318	0.004515	0.004151	0.003782	0.003499	0.003283	0.003142	0.002699	0.02595	0.02699	0.01396	0.02383	0.04416	0.06307
PI280619	AMPLISSIMO TYGEVSKIJ KIRJU	Former Soviet Union	1962	N.I. Vavilov Research Institute of Plant Industry	1	1	39.27 (32.32, 46.69)	37.22 (34.12, 40.44)	0.03395	0.02966	0.01486	0.02474	0.04616	0.0645	0.07561	0.07816	0.07356	0.06828	0.06267	0.05622	0.04818	0.04274	0.03814	0.03427	0.03051	0.02664	0.02306	0.0199	0.01699	0.01461	0.01235	0.01069	0.008981	0.007684	0.006475	0.00557	0.004878	0.004174	0.003726	0.003451	0.00314	0.002841	0.002591	0.02479	0.02542	0.01319	0.02275	0.04268	0.06164
PI285719	PRZEBEDOWSKA OLIWKOWA	Poland	1963	Instytut Hodowli I Aklimatyzacji Roslin	1	1	32.54 (26.27, 39.5)	38.69 (35.53, 41.95)	0.03505	0.03042	0.01523	0.02496	0.04665	0.0649	0.07549	0.07737	0.07339	0.06784	0.06208	0.05591	0.0481	0.04283	0.03818	0.03408	0.03038	0.02641	0.02302	0.01976	0.01698	0.01446	0.0123	0.01049	0.008783	0.007509	0.006392	0.00555	0.004744	0.004195	0.003829	0.003586	0.003317	0.003123	0.002713	0.02502	0.02654	0.01403	0.02398	0.04422	0.06325
PI286431	Matar	Nepal	1963	JL Creech	1	2	36.73 (30.01, 44.01)	39.51 (36.33, 42.79)	0.03102	0.02857	0.01434	0.02439	0.04558	0.06387	0.07519	0.07742	0.07311	0.06789	0.06231	0.05633	0.04903	0.04348	0.03897	0.03484	0.03118	0.02728	0.02369	0.02054	0.0177	0.01503	0.01273	0.01079	0.00906	0.007803	0.006486	0.005645	0.004826	0.004259	0.00392	0.003461	0.003227	0.003197	0.002845	0.02781	0.02864	0.01478	0.02505	0.04614	0.06503
PI286607	G 12661	Thailand	1963	Hawaiian Sugar Planters Association	1	2	39.23 (32.28, 46.64)	36.99 (33.89, 40.19)	0.0318	0.02886	0.0146	0.0244	0.04584	0.0643	0.075	0.07751	0.0731	0.06754	0.06228	0.05636	0.04893	0.04363	0.03891	0.03477	0.03108	0.0272	0.02363	0.02028	0.01742	0.01481	0.01262	0.01064	0.009108	0.007622	0.006514	0.005512	0.004916	0.004322	0.003864	0.00349	0.003324	0.00309	0.002733	0.02595	0.02779	0.01442	0.02502	0.04579	0.06462
PI331413	Col. R-44	Ethiopia	1968	BM Leese	1	2	38.46 (31.58, 45.83)	36.86 (33.77, 40.07)	0.03371	0.03123	0.01575	0.02581	0.04763	0.06536	0.07563	0.07711	0.07247	0.06703	0.06159	0.05523	0.04744	0.04232	0.03773	0.03403	0.03052	0.02678	0.02326	0.02013	0.01721	0.01466	0.01252	0.01065	0.009003	0.007706	0.006513	0.005626	0.004847	0.00403	0.003881	0.003587	0.003368	0.003045	0.002606	0.02669	0.02896	0.01522	0.02541	0.04614	0.06428
PI331414	Col. 795-B	Ethiopia	1968	BM Leese	1	2	35.25 (28.67, 42.43)	35.12 (32.1, 38.27)	0.03127	0.02974	0.01522	0.02514	0.0463	0.06451	0.07505	0.07714	0.07286	0.06796	0.06257	0.05615	0.04845	0.04326	0.03879	0.03474	0.03105	0.02726	0.02374	0.02049	0.01743	0.01495	0.01273	0.01075	0.009121	0.007578	0.006371	0.005432	0.004821	0.004265	0.00342	0.003447	0.003061	0.002829	0.002084	0.02448	0.02578	0.01322	0.02294	0.04308	0.06163
PI340128	1-301	Turkey	1969	R Gerek	1	1	41.92 (34.77, 49.43)	35.51 (32.47, 38.68)	0.03299	0.02918	0.01462	0.02452	0.04637	0.06536	0.07667	0.07923	0.07441	0.06881	0.06301	0.0569	0.04919	0.04341	0.03857	0.03423	0.03034	0.02636	0.02283	0.0195	0.01664	0.01419	0.01187	0.01006	0.008477	0.007197	0.006065	0.005324	0.004547	0.003882	0.003492	0.003231	0.003084	0.002989	0.002441	0.02751	0.02814	0.01432	0.02472	0.04626	0.06598
PI340130	1-305	Turkey	1969	R Gerek	1	1	37.25 (30.49, 44.56)	37.94 (34.8, 41.17)	0.03226	0.03006	0.01518	0.02519	0.04644	0.06461	0.07499	0.07729	0.07299	0.06757	0.06213	0.05638	0.04879	0.04342	0.03863	0.03457	0.03094	0.02695	0.02336	0.01993	0.01702	0.0147	0.01238	0.01065	0.008818	0.007478	0.006486	0.005494	0.004763	0.004265	0.003788	0.003491	0.00319	0.003071	0.002737	0.02466	0.02698	0.01384	0.02376	0.0432	0.06175
PI343331	G 18461	United States	1969	University of Idaho	1	2	35.99 (29.34, 43.23)	39.65 (36.46, 42.93)	0.03551	0.03212	0.01618	0.0263	0.04825	0.0663	0.07675	0.07768	0.07277	0.06702	0.06115	0.05464	0.04664	0.04132	0.0372	0.03343	0.02991	0.0257	0.02271	0.01973	0.01677	0.01446	0.01228	0.01049	0.008987	0.007468	0.006492	0.005607	0.004825	0.004256	0.003951	0.003639	0.003419	0.00324	0.00279	0.02645	0.02845	0.01508	0.02517	0.04578	0.06385
PI343824	Col. 6946	Uganda	1969	Q Jones	1	2	42.36 (35.16, 49.9)	40.08 (36.87, 43.37)	0.03142	0.02873	0.01462	0.02488	0.0462	0.06491	0.07634	0.07883	0.07422	0.06871	0.06293	0.0567	0.04899	0.04353	0.0389	0.03447	0.03069	0.02656	0.02324	0.01983	0.01694	0.01452	0.0122	0.01034	0.008738	0.007238	0.00628	0.005395	0.004548	0.004173	0.003468	0.003164	0.002965	0.002874	0.002469	0.02243	0.02412	0.01293	0.02257	0.04233	0.06132
PI343958	BISELIA	Turkey	1969	HS Gentry	1	2	34.67 (28.16, 41.8)	37.64 (34.52, 40.87)	0.02702	0.02606	0.01354	0.02328	0.04439	0.0627	0.07415	0.07713	0.07318	0.06834	0.06325	0.05762	0.05014	0.04489	0.04024	0.03607	0.03205	0.02823	0.02434	0.02104	0.01781	0.01518	0.01299	0.011	0.009259	0.007746	0.006615	0.005645	0.004976	0.004376	0.003861	0.003561	0.003421	0.003352	0.002569	0.02345	0.02525	0.01312	0.02327	0.04352	0.06271
[truncated: 29 more columns]
